# Supplementary material for: An in situ-Synthesized Gene Chip for the Detection of Food-Borne Pathogens on Fresh-Cut Cantaloupe and Lettuce
Source: Front Microbiol. 2020 Feb 5;10:3089. doi: 10.3389/fmicb.2019.03089 (PMC7012807; doi:10.3389/fmicb.2019.03089)
Supplement: Supplementary file 2 [file Table_2.xls]

## Sheet: Array Layout
Supplementary Table 2. Primary probe layout for screening and detecting foodborne pathogens
Row\Column	C1	C2	C3	C4	C5	C6	C7	C8	C9	C10	C11	ST	ST	ST	ST	C16	C17	C18	C19	C20	C21	C22	C23	C24	C25	C26	C27	C28	C29	C30	C31
R001	BKG0	LM	LM	LM	LM	LM	LM	LM	ST	ST	BKG0	ST	ST	ST	ST	SA	SA	SA	SA	SA	BKG0	SA	VP	VP	VP	VP	VP	VP	EC O157:H7	EC O157:H7	BKG0	R001
R002	PUC2PM	LM	LM	LM	LM	LM	LM	LM	ST	ST	PUC2PM	ST	ST	ST	ST	SA	SA	SA	SA	SA	PUC2PM	SA	VP	VP	VP	VP	VP	VP	EC O157:H7	EC O157:H7	PUC2PM	R002
R003	PUC2MM	LM	LM	LM	LM	LM	LM	LM	ST	ST	PUC2MM	ST	ST	ST	ST	SA	SA	SA	SA	SA	PUC2MM	SA	VP	VP	VP	VP	VP	VP	EC O157:H7	EC O157:H7	PUC2MM	R003
R004	BKG0	LM	LM	LM	LM	LM	LM	LM	ST	ST	BKG0	ST	ST	ST	ST	SA	SA	SA	SA	SA	BKG0	SA	VP	VP	VP	VP	VP	VP	EC O157:H7	EC O157:H7	BKG0	R004
R005	PUC2PM-20B	LM	LM	LM	LM	LM	LM	LM	ST	ST	PUC2PM-20B	ST	ST	ST	ST	SA	SA	SA	SA	SA	PUC2PM-20B	SA	VP	VP	VP	VP	VP	VP	EC O157:H7	EC O157:H7	PUC2PM-20B	R005
R006	PUC2MM-20B	LM	LM	LM	LM	LM	LM	LM	ST	ST	PUC2MM-20B	ST	ST	ST	ST	SA	SA	SA	SA	SA	PUC2MM-20B	SA	VP	VP	VP	VP	VP	VP	EC O157:H7	EC O157:H7	PUC2MM-20B	R006
R007	Listeria_monocytogenes1	LM	LM	LM	LM	LM	LM	LM	ST	ST	ST	ST	ST	ST	ST	SA	SA	SA	SA	SA	SA	SA	VP	VP	VP	VP	VP	VP	EC O157:H7	EC O157:H7	EC O157:H7	R007
R008	Listeria_monocytogenes2	LM	LM	LM	LM	LM	LM	LM	ST	ST	ST	ST	ST	ST	ST	SA	SA	SA	SA	SA	SA	SA	VP	VP	VP	VP	VP	VP	EC O157:H7	EC O157:H7	EC O157:H7	R008
R009	Listeria_monocytogenes3	LM	LM	LM	LM	LM	LM	LM	ST	ST	ST	ST	ST	ST	ST	SA	SA	SA	SA	SA	SA	SA	VP	VP	VP	VP	VP	VP	EC O157:H7	EC O157:H7	EC O157:H7	R009
R010	Listeria_monocytogenes4	LM	LM	LM	LM	LM	LM	LM	ST	ST	ST	ST	ST	ST	ST	SA	SA	SA	SA	SA	SA	SA	VP	VP	VP	VP	VP	VP	EC O157:H7	EC O157:H7	EC O157:H7	R010
R011	Listeria_monocytogenes5	LM	LM	LM	LM	LM	LM	LM	ST	ST	ST	ST	ST	ST	ST	SA	SA	SA	SA	SA	SA	SA	VP	VP	VP	VP	VP	VP	EC O157:H7	EC O157:H7	EC O157:H7	R011
R012	Listeria_monocytogenes6	LM	LM	LM	LM	LM	LM	LM	ST	ST	ST	ST	ST	ST	ST	SA	SA	SA	SA	SA	SA	SA	VP	VP	VP	VP	VP	VP	EC O157:H7	EC O157:H7	EC O157:H7	R012
R013	Listeria_monocytogenes7	LM	LM	LM	LM	LM	LM	LM	ST	ST	ST	ST	ST	ST	ST	SA	SA	SA	SA	SA	SA	SA	VP	VP	VP	VP	VP	VP	EC O157:H7	EC O157:H7	EC O157:H7	R013
R014	Listeria_monocytogenes8	LM	LM	LM	LM	LM	LM	LM	ST	ST	ST	ST	ST	ST	ST	SA	SA	SA	SA	SA	SA	SA	VP	VP	VP	VP	VP	VP	EC O157:H7	EC O157:H7	EC O157:H7	R014
R015	Listeria_monocytogenes9	LM	LM	LM	LM	LM	LM	LM	ST	ST	ST	ST	ST	ST	ST	SA	SA	SA	SA	SA	SA	SA	VP	VP	VP	VP	VP	VP	EC O157:H7	EC O157:H7	EC O157:H7	R015
R016	Listeria_monocytogenes10	LM	LM	LM	LM	LM	LM	LM	ST	ST	ST	ST	ST	ST	ST	SA	SA	SA	SA	SA	SA	SA	VP	VP	VP	VP	VP	VP	EC O157:H7	EC O157:H7	EC O157:H7	R016
R017	Listeria_monocytogenes11	LM	LM	LM	LM	LM	LM	LM	ST	ST	ST	ST	ST	ST	ST	SA	SA	SA	SA	SA	SA	SA	VP	VP	VP	VP	VP	VP	EC O157:H7	EC O157:H7	EC O157:H7	R017
R018	Listeria_monocytogenes12	LM	LM	LM	LM	LM	LM	LM	ST	ST	ST	ST	ST	ST	ST	SA	SA	SA	SA	SA	SA	SA	VP	VP	VP	VP	VP	VP	EC O157:H7	EC O157:H7	EC O157:H7	R018
R019	Listeria_monocytogenes13	LM	LM	LM	LM	LM	LM	LM	ST	ST	ST	ST	ST	ST	ST	SA	SA	SA	SA	SA	SA	SA	VP	VP	VP	VP	VP	VP	EC O157:H7	EC O157:H7	EC O157:H7	R019
R020	Listeria_monocytogenes14	LM	LM	LM	LM	LM	LM	LM	ST	ST	ST	ST	ST	ST	ST	SA	SA	SA	SA	SA	SA	SA	VP	VP	VP	VP	VP	VP	EC O157:H7	EC O157:H7	EC O157:H7	R020
R021	Listeria_monocytogenes15	LM	LM	LM	LM	LM	LM	LM	ST	ST	ST	ST	ST	ST	ST	SA	SA	SA	SA	SA	SA	SA	VP	VP	VP	VP	VP	VP	EC O157:H7	EC O157:H7	EC O157:H7	R021
R022	Listeria_monocytogenes16	LM	LM	LM	LM	LM	LM	LM	ST	ST	ST	ST	ST	ST	ST	SA	SA	SA	SA	SA	SA	SA	VP	VP	VP	VP	VP	VP	EC O157:H7	EC O157:H7	EC O157:H7	R022
R023	Listeria_monocytogenes17	LM	LM	LM	LM	LM	LM	LM	ST	ST	ST	ST	ST	ST	ST	SA	SA	SA	SA	SA	SA	SA	VP	VP	VP	VP	VP	VP	EC O157:H7	EC O157:H7	EC O157:H7	R023
R024	Listeria_monocytogenes18	LM	LM	LM	LM	LM	LM	LM	ST	ST	ST	ST	ST	ST	ST	SA	SA	SA	SA	SA	SA	SA	VP	VP	VP	VP	VP	VP	EC O157:H7	EC O157:H7	EC O157:H7	R024
R025	Listeria_monocytogenes19	LM	LM	LM	LM	LM	LM	LM	ST	ST	ST	ST	ST	ST	ST	SA	SA	SA	SA	SA	SA	SA	VP	VP	VP	VP	VP	VP	EC O157:H7	EC O157:H7	EC O157:H7	R025
R026	Listeria_monocytogenes20	LM	LM	LM	LM	LM	LM	LM	ST	ST	ST	ST	ST	ST	ST	SA	SA	SA	SA	SA	SA	SA	VP	VP	VP	VP	VP	VP	EC O157:H7	EC O157:H7	EC O157:H7	R026
R027	Listeria_monocytogenes21	LM	LM	LM	LM	LM	LM	LM	ST	ST	ST	ST	ST	ST	ST	SA	SA	SA	SA	SA	SA	SA	VP	VP	VP	VP	VP	VP	EC O157:H7	EC O157:H7	EC O157:H7	R027
R028	Listeria_monocytogenes22	LM	LM	LM	LM	LM	LM	LM	ST	ST	ST	ST	ST	ST	ST	SA	SA	SA	SA	SA	SA	SA	VP	VP	VP	VP	VP	VP	EC O157:H7	EC O157:H7	EC O157:H7	R028
R029	Listeria_monocytogenes23	LM	LM	LM	LM	LM	LM	LM	ST	ST	ST	ST	ST	ST	ST	SA	SA	SA	SA	SA	SA	SA	VP	VP	VP	VP	VP	VP	EC O157:H7	EC O157:H7	EC O157:H7	R029
R030	Listeria_monocytogenes24	LM	LM	LM	LM	LM	LM	LM	ST	ST	ST	ST	ST	ST	ST	SA	SA	SA	SA	SA	SA	SA	VP	VP	VP	VP	VP	VP	EC O157:H7	EC O157:H7	EC O157:H7	R030
R031	Listeria_monocytogenes25	LM	LM	LM	LM	LM	LM	LM	ST	ST	ST	ST	ST	ST	ST	SA	SA	SA	SA	SA	SA	SA	VP	VP	VP	VP	VP	VP	EC O157:H7	EC O157:H7	EC O157:H7	R031
R032	Listeria_monocytogenes26	LM	LM	LM	LM	LM	LM	ST	ST	ST	ST	ST	ST	ST	ST	SA	SA	SA	SA	SA	SA	SA	VP	VP	VP	VP	VP	VP	EC O157:H7	EC O157:H7	EC O157:H7	R032
R033	Listeria_monocytogenes27	LM	LM	LM	LM	LM	LM	ST	ST	ST	ST	ST	ST	ST	ST	SA	SA	SA	SA	SA	SA	SA	VP	VP	VP	VP	VP	VP	EC O157:H7	EC O157:H7	EC O157:H7	R033
R034	Listeria_monocytogenes28	LM	LM	LM	LM	LM	LM	ST	ST	ST	ST	ST	ST	ST	ST	SA	SA	SA	SA	SA	SA	SA	VP	VP	VP	VP	VP	VP	EC O157:H7	EC O157:H7	EC O157:H7	R034
R035	Listeria_monocytogenes29	LM	LM	LM	LM	LM	LM	ST	ST	ST	ST	ST	ST	ST	ST	SA	SA	SA	SA	SA	SA	SA	VP	VP	VP	VP	VP	VP	EC O157:H7	EC O157:H7	EC O157:H7	R035
R036	BKG0	LM	LM	LM	LM	LM	LM	ST	ST	ST	BKG0	ST	ST	ST	ST	SA	SA	SA	SA	SA	SA	SA	VP	VP	VP	VP	VP	VP	EC O157:H7	EC O157:H7	BKG0	R036
R037	PUC2PM	LM	LM	LM	LM	LM	LM	ST	ST	ST	PUC2PM	ST	ST	ST	ST	SA	SA	SA	SA	SA	PUC2PM	SA	VP	VP	VP	VP	VP	VP	EC O157:H7	EC O157:H7	PUC2PM	R037
R038	PUC2MM	LM	LM	LM	LM	LM	LM	ST	ST	ST	PUC2MM	ST	ST	ST	ST	SA	SA	SA	SA	SA	PUC2MM	SA	VP	VP	VP	VP	VP	VP	EC O157:H7	EC O157:H7	PUC2MM	R038
R039	PUC2PM-20B	LM	LM	LM	LM	LM	LM	ST	ST	ST	PUC2PM-20B	ST	ST	ST	ST	SA	SA	SA	SA	SA	PUC2PM-20B	SA	VP	VP	VP	VP	VP	VP	EC O157:H7	EC O157:H7	PUC2PM-20B	R039
R040	PUC2MM-20B	LM	LM	LM	LM	LM	LM	ST	ST	ST	PUC2MM-20B	ST	ST	ST	ST	SA	SA	SA	SA	SA	PUC2MM-20B	SA	VP	VP	VP	VP	VP	VP	EC O157:H7	EC O157:H7	PUC2MM-20B	R040
R041	Listeria_monocytogenes30	LM	LM	LM	LM	LM	LM	ST	ST	ST	ST	ST	ST	ST	ST	SA	SA	SA	SA	SA	SA	SA	VP	VP	VP	VP	VP	VP	EC O157:H7	EC O157:H7	EC O157:H7	R041
R042	Listeria_monocytogenes31	LM	LM	LM	LM	LM	LM	ST	ST	ST	ST	ST	ST	ST	ST	SA	SA	SA	SA	SA	SA	SA	VP	VP	VP	VP	VP	VP	EC O157:H7	EC O157:H7	EC O157:H7	R042
R043	Listeria_monocytogenes32	LM	LM	LM	LM	LM	LM	ST	ST	ST	ST	ST	ST	ST	ST	SA	SA	SA	SA	SA	SA	SA	VP	VP	VP	VP	VP	VP	EC O157:H7	EC O157:H7	EC O157:H7	R043
R044	Listeria_monocytogenes33	LM	LM	LM	LM	LM	LM	ST	ST	ST	ST	ST	ST	ST	ST	SA	SA	SA	SA	SA	SA	SA	VP	VP	VP	VP	VP	VP	EC O157:H7	EC O157:H7	EC O157:H7	R044
R045	Listeria_monocytogenes34	LM	LM	LM	LM	LM	LM	ST	ST	ST	ST	ST	ST	ST	ST	SA	SA	SA	SA	SA	SA	SA	VP	VP	VP	VP	VP	VP	EC O157:H7	EC O157:H7	EC O157:H7	R045
R046	Listeria_monocytogenes35	LM	LM	LM	LM	LM	LM	ST	ST	ST	ST	ST	ST	ST	ST	SA	SA	SA	SA	SA	SA	SA	VP	VP	VP	VP	VP	VP	EC O157:H7	EC O157:H7	EC O157:H7	R046
R047	Listeria_monocytogenes36	LM	LM	LM	LM	LM	LM	ST	ST	ST	ST	ST	ST	ST	SA	SA	SA	SA	SA	SA	SA	SA	VP	VP	VP	VP	VP	VP	EC O157:H7	EC O157:H7	EC O157:H7	R047
R048	Listeria_monocytogenes37	LM	LM	LM	LM	LM	LM	ST	ST	ST	ST	ST	ST	ST	SA	SA	SA	SA	SA	SA	SA	SA	VP	VP	VP	VP	VP	VP	EC O157:H7	EC O157:H7	EC O157:H7	R048
R049	Listeria_monocytogenes38	LM	LM	LM	LM	LM	LM	ST	ST	ST	ST	ST	ST	ST	SA	SA	SA	SA	SA	SA	SA	SA	VP	VP	VP	VP	VP	VP	EC O157:H7	EC O157:H7	EC O157:H7	R049
R050	Listeria_monocytogenes39	LM	LM	LM	LM	LM	LM	ST	ST	ST	ST	ST	ST	ST	SA	SA	SA	SA	SA	SA	SA	SA	VP	VP	VP	VP	VP	VP	EC O157:H7	EC O157:H7	EC O157:H7	R050
R051	Listeria_monocytogenes40	LM	LM	LM	LM	LM	LM	ST	ST	ST	ST	ST	ST	ST	SA	SA	SA	SA	SA	SA	SA	SA	VP	VP	VP	VP	VP	VP	EC O157:H7	EC O157:H7	EC O157:H7	R051
R052	Listeria_monocytogenes41	LM	LM	LM	LM	LM	LM	ST	ST	ST	ST	ST	ST	ST	SA	SA	SA	SA	SA	SA	SA	SA	VP	VP	VP	VP	VP	VP	EC O157:H7	EC O157:H7	EC O157:H7	R052
R053	Listeria_monocytogenes42	LM	LM	LM	LM	LM	LM	ST	ST	ST	ST	ST	ST	ST	SA	SA	SA	SA	SA	SA	SA	VP	VP	VP	VP	VP	VP	VP	EC O157:H7	EC O157:H7	EC O157:H7	R053
R054	Listeria_monocytogenes43	LM	LM	LM	LM	LM	LM	ST	ST	ST	ST	ST	ST	ST	SA	SA	SA	SA	SA	SA	SA	VP	VP	VP	VP	VP	VP	VP	EC O157:H7	EC O157:H7	EC O157:H7	R054
R055	Listeria_monocytogenes44	LM	LM	LM	LM	LM	LM	ST	ST	ST	ST	ST	ST	ST	SA	SA	SA	SA	SA	SA	SA	VP	VP	VP	VP	VP	VP	VP	EC O157:H7	EC O157:H7	EC O157:H7	R055
R056	Listeria_monocytogenes45	LM	LM	LM	LM	LM	LM	ST	ST	ST	ST	ST	ST	ST	SA	SA	SA	SA	SA	SA	SA	VP	VP	VP	VP	VP	VP	VP	EC O157:H7	EC O157:H7	EC O157:H7	R056
R057	Listeria_monocytogenes46	LM	LM	LM	LM	LM	LM	ST	ST	ST	ST	ST	ST	ST	SA	SA	SA	SA	SA	SA	SA	VP	VP	VP	VP	VP	VP	VP	EC O157:H7	EC O157:H7	EC O157:H7	R057
R058	Listeria_monocytogenes47	LM	LM	LM	LM	LM	LM	ST	ST	ST	ST	ST	ST	ST	SA	SA	SA	SA	SA	SA	SA	VP	VP	VP	VP	VP	VP	VP	EC O157:H7	EC O157:H7	EC O157:H7	R058
R059	Listeria_monocytogenes48	LM	LM	LM	LM	LM	LM	ST	ST	ST	ST	ST	ST	ST	SA	SA	SA	SA	SA	SA	SA	VP	VP	VP	VP	VP	VP	VP	EC O157:H7	EC O157:H7	EC O157:H7	R059
R060	Listeria_monocytogenes49	LM	LM	LM	LM	LM	LM	ST	ST	ST	ST	ST	ST	ST	SA	SA	SA	SA	SA	SA	SA	VP	VP	VP	VP	VP	VP	VP	EC O157:H7	EC O157:H7	EC O157:H7	R060
R061	Listeria_monocytogenes50	LM	LM	LM	LM	LM	LM	ST	ST	ST	ST	ST	ST	ST	SA	SA	SA	SA	SA	SA	SA	VP	VP	VP	VP	VP	VP	VP	EC O157:H7	EC O157:H7	EC O157:H7	R061
R062	Listeria_monocytogenes51	LM	LM	LM	LM	LM	LM	ST	ST	ST	ST	ST	ST	ST	SA	SA	SA	SA	SA	SA	SA	VP	VP	VP	VP	VP	VP	VP	EC O157:H7	EC O157:H7	EC O157:H7	R062
R063	Listeria_monocytogenes52	LM	LM	LM	LM	LM	LM	ST	ST	ST	ST	ST	ST	ST	SA	SA	SA	SA	SA	SA	SA	VP	VP	VP	VP	VP	VP	VP	EC O157:H7	EC O157:H7	EC O157:H7	R063
R064	Listeria_monocytogenes53	LM	LM	LM	LM	LM	LM	ST	ST	ST	ST	ST	ST	ST	SA	SA	SA	SA	SA	SA	SA	VP	VP	VP	VP	VP	VP	VP	EC O157:H7	EC O157:H7	EC O157:H7	R064
R065	Listeria_monocytogenes54	LM	LM	LM	LM	LM	LM	ST	ST	ST	ST	ST	ST	ST	SA	SA	SA	SA	SA	SA	SA	VP	VP	VP	VP	VP	VP	VP	EC O157:H7	EC O157:H7	EC O157:H7	R065
R066	Listeria_monocytogenes55	LM	LM	LM	LM	LM	LM	ST	ST	ST	ST	ST	ST	ST	SA	SA	SA	SA	SA	SA	SA	VP	VP	VP	VP	VP	VP	VP	EC O157:H7	EC O157:H7	EC O157:H7	R066
R067	Listeria_monocytogenes56	LM	LM	LM	LM	LM	LM	ST	ST	ST	ST	ST	ST	ST	SA	SA	SA	SA	SA	SA	SA	VP	VP	VP	VP	VP	VP	VP	EC O157:H7	EC O157:H7	EC O157:H7	R067
R068	Listeria_monocytogenes57	LM	LM	LM	LM	LM	LM	ST	ST	ST	ST	ST	ST	ST	SA	SA	SA	SA	SA	SA	SA	VP	VP	VP	VP	VP	VP	VP	EC O157:H7	EC O157:H7	EC O157:H7	R068
R069	Listeria_monocytogenes58	LM	LM	LM	LM	LM	LM	ST	ST	ST	ST	ST	ST	ST	SA	SA	SA	SA	SA	SA	SA	VP	VP	VP	VP	VP	VP	VP	EC O157:H7	EC O157:H7	EC O157:H7	R069
R070	Listeria_monocytogenes59	LM	LM	LM	LM	LM	LM	ST	ST	ST	ST	ST	ST	ST	SA	SA	SA	SA	SA	SA	SA	VP	VP	VP	VP	VP	VP	VP	EC O157:H7	EC O157:H7	EC O157:H7	R070
R071	Listeria_monocytogenes60	LM	LM	LM	LM	LM	LM	ST	ST	ST	ST	ST	ST	ST	SA	SA	SA	SA	SA	SA	SA	VP	VP	VP	VP	VP	VP	VP	EC O157:H7	EC O157:H7	EC O157:H7	R071
R072	Listeria_monocytogenes61	LM	LM	LM	LM	LM	LM	ST	ST	ST	ST	ST	ST	ST	SA	SA	SA	SA	SA	SA	SA	VP	VP	VP	VP	VP	VP	VP	EC O157:H7	EC O157:H7	EC O157:H7	R072
R073	Listeria_monocytogenes62	LM	LM	LM	LM	LM	LM	ST	ST	ST	ST	ST	ST	ST	SA	SA	SA	SA	SA	SA	SA	VP	VP	VP	VP	VP	VP	VP	EC O157:H7	EC O157:H7	EC O157:H7	R073
R074	Listeria_monocytogenes63	LM	LM	LM	LM	LM	LM	ST	ST	ST	ST	ST	ST	ST	SA	SA	SA	SA	SA	SA	SA	VP	VP	VP	VP	VP	VP	VP	EC O157:H7	EC O157:H7	EC O157:H7	R074
R075	Listeria_monocytogenes64	LM	LM	LM	LM	LM	LM	ST	ST	ST	ST	ST	ST	ST	SA	SA	SA	SA	SA	SA	SA	VP	VP	VP	VP	VP	VP	VP	EC O157:H7	EC O157:H7	EC O157:H7	R075
R076	Listeria_monocytogenes65	LM	LM	LM	LM	LM	LM	ST	ST	ST	ST	ST	ST	ST	SA	SA	SA	SA	SA	SA	SA	VP	VP	VP	VP	VP	VP	EC O157:H7	EC O157:H7	EC O157:H7	EC O157:H7	R076
R077	Listeria_monocytogenes66	LM	LM	LM	LM	LM	LM	ST	ST	ST	ST	ST	ST	ST	SA	SA	SA	SA	SA	SA	SA	VP	VP	VP	VP	VP	VP	EC O157:H7	EC O157:H7	EC O157:H7	EC O157:H7	R077
R078	Listeria_monocytogenes67	LM	LM	LM	LM	LM	LM	ST	ST	ST	ST	ST	ST	ST	SA	SA	SA	SA	SA	SA	SA	VP	VP	VP	VP	VP	VP	EC O157:H7	EC O157:H7	EC O157:H7	EC O157:H7	R078
R079	Listeria_monocytogenes68	LM	LM	LM	LM	LM	LM	ST	ST	ST	ST	ST	ST	ST	SA	SA	SA	SA	SA	SA	SA	VP	VP	VP	VP	VP	VP	EC O157:H7	EC O157:H7	EC O157:H7	EC O157:H7	R079
R080	Listeria_monocytogenes69	LM	LM	LM	LM	LM	LM	ST	ST	ST	ST	ST	ST	ST	SA	SA	SA	SA	SA	SA	SA	VP	VP	VP	VP	VP	VP	EC O157:H7	EC O157:H7	EC O157:H7	EC O157:H7	R080
R081	Listeria_monocytogenes70	LM	LM	LM	LM	LM	LM	ST	ST	ST	ST	ST	ST	ST	SA	SA	SA	SA	SA	SA	SA	VP	VP	VP	VP	VP	VP	EC O157:H7	EC O157:H7	EC O157:H7	EC O157:H7	R081
R082	Listeria_monocytogenes71	LM	LM	LM	LM	LM	LM	ST	ST	ST	ST	ST	ST	ST	SA	SA	SA	SA	SA	SA	Staphylococcus_aureus793	VP	VP	VP	VP	VP	VP	EC O157:H7	EC O157:H7	EC O157:H7	EC O157:H7	R082
R083	PUC2PM	LM	LM	LM	LM	LM	LM	ST	ST	ST	PUC2PM	ST	ST	ST	SA	SA	SA	SA	SA	SA	PUC2PM	VP	VP	VP	VP	VP	VP	EC O157:H7	EC O157:H7	EC O157:H7	PUC2PM	R083
R084	PUC2MM	LM	LM	LM	LM	LM	LM	ST	ST	ST	PUC2MM	ST	ST	ST	SA	SA	SA	SA	SA	SA	PUC2MM	VP	VP	VP	VP	VP	VP	EC O157:H7	EC O157:H7	EC O157:H7	PUC2MM	R084
R085	Listeria_monocytogenes72	LM	LM	LM	LM	LM	LM	ST	ST	ST	ST	ST	ST	ST	SA	SA	SA	SA	SA	SA	SA	VP	VP	VP	VP	VP	VP	EC O157:H7	EC O157:H7	EC O157:H7	EC O157:H7	R085
R086	Listeria_monocytogenes73	LM	LM	LM	LM	LM	LM	ST	ST	ST	ST	ST	ST	ST	SA	SA	SA	SA	SA	SA	SA	VP	VP	VP	VP	VP	VP	EC O157:H7	EC O157:H7	EC O157:H7	EC O157:H7	R086
R087	Listeria_monocytogenes74	LM	LM	LM	LM	LM	LM	ST	ST	ST	ST	ST	ST	ST	SA	SA	SA	SA	SA	SA	SA	VP	VP	VP	VP	VP	VP	EC O157:H7	EC O157:H7	EC O157:H7	EC O157:H7	R087
R088	Listeria_monocytogenes75	LM	LM	LM	LM	LM	LM	ST	ST	ST	ST	ST	ST	ST	SA	SA	SA	SA	SA	SA	SA	VP	VP	VP	VP	VP	VP	EC O157:H7	EC O157:H7	EC O157:H7	EC O157:H7	R088
R089	Listeria_monocytogenes76	LM	LM	LM	LM	LM	LM	ST	ST	ST	ST	ST	ST	ST	SA	SA	SA	SA	SA	SA	SA	VP	VP	VP	VP	VP	VP	EC O157:H7	EC O157:H7	EC O157:H7	EC O157:H7	R089
R090	Listeria_monocytogenes77	LM	LM	LM	LM	LM	LM	ST	ST	ST	ST	ST	ST	ST	SA	SA	SA	SA	SA	SA	SA	VP	VP	VP	VP	VP	VP	EC O157:H7	EC O157:H7	EC O157:H7	EC O157:H7	R090
R091	Listeria_monocytogenes78	LM	LM	LM	LM	LM	LM	ST	ST	ST	ST	ST	ST	ST	SA	SA	SA	SA	SA	SA	SA	VP	VP	VP	VP	VP	VP	EC O157:H7	EC O157:H7	EC O157:H7	EC O157:H7	R091
R092	Listeria_monocytogenes79	LM	LM	LM	LM	LM	LM	ST	ST	ST	ST	ST	ST	ST	SA	SA	SA	SA	SA	SA	SA	VP	VP	VP	VP	VP	VP	EC O157:H7	EC O157:H7	EC O157:H7	EC O157:H7	R092
R093	Listeria_monocytogenes80	LM	LM	LM	LM	LM	LM	ST	ST	ST	ST	ST	ST	ST	SA	SA	SA	SA	SA	SA	SA	VP	VP	VP	VP	VP	VP	EC O157:H7	EC O157:H7	EC O157:H7	EC O157:H7	R093
R094	Listeria_monocytogenes81	LM	LM	LM	LM	LM	LM	ST	ST	ST	ST	ST	ST	ST	SA	SA	SA	SA	SA	SA	SA	VP	VP	VP	VP	VP	VP	EC O157:H7	EC O157:H7	EC O157:H7	EC O157:H7	R094
R095	Listeria_monocytogenes82	LM	LM	LM	LM	LM	LM	ST	ST	ST	ST	ST	ST	ST	SA	SA	SA	SA	SA	SA	SA	VP	VP	VP	VP	VP	VP	EC O157:H7	EC O157:H7	EC O157:H7	EC O157:H7	R095
R096	Listeria_monocytogenes83	LM	LM	LM	LM	LM	LM	ST	ST	ST	ST	ST	ST	ST	SA	SA	SA	SA	SA	SA	SA	VP	VP	VP	VP	VP	VP	EC O157:H7	EC O157:H7	EC O157:H7	EC O157:H7	R096
R097	Listeria_monocytogenes84	LM	LM	LM	LM	LM	LM	ST	ST	ST	ST	ST	ST	ST	SA	SA	SA	SA	SA	SA	SA	VP	VP	VP	VP	VP	VP	EC O157:H7	EC O157:H7	EC O157:H7	EC O157:H7	R097
R098	Listeria_monocytogenes85	LM	LM	LM	LM	LM	LM	ST	ST	ST	ST	ST	ST	ST	SA	SA	SA	SA	SA	SA	SA	VP	VP	VP	VP	VP	VP	EC O157:H7	EC O157:H7	EC O157:H7	EC O157:H7	R098
R099	Listeria_monocytogenes86	LM	LM	LM	LM	LM	LM	ST	ST	ST	ST	ST	ST	ST	SA	SA	SA	SA	SA	SA	SA	VP	VP	VP	VP	VP	VP	EC O157:H7	EC O157:H7	EC O157:H7	EC O157:H7	R099
R100	Listeria_monocytogenes87	LM	LM	LM	LM	LM	LM	ST	ST	ST	ST	ST	ST	ST	SA	SA	SA	SA	SA	SA	SA	VP	VP	VP	VP	VP	VP	EC O157:H7	EC O157:H7	EC O157:H7	EC O157:H7	R100
R101	Listeria_monocytogenes88	LM	LM	LM	LM	LM	LM	ST	ST	ST	ST	ST	ST	ST	SA	SA	SA	SA	SA	SA	SA	VP	VP	VP	VP	VP	VP	EC O157:H7	EC O157:H7	EC O157:H7	EC O157:H7	R101
R102	Listeria_monocytogenes89	LM	LM	LM	LM	LM	LM	ST	ST	ST	ST	ST	ST	ST	SA	SA	SA	SA	SA	SA	SA	VP	VP	VP	VP	VP	VP	EC O157:H7	EC O157:H7	EC O157:H7	EC O157:H7	R102
R103	Listeria_monocytogenes90	LM	LM	LM	LM	LM	LM	ST	ST	ST	ST	ST	ST	ST	SA	SA	SA	SA	SA	SA	SA	VP	VP	VP	VP	VP	VP	EC O157:H7	EC O157:H7	EC O157:H7	EC O157:H7	R103
R104	Listeria_monocytogenes91	LM	LM	LM	LM	LM	LM	ST	ST	ST	ST	ST	ST	ST	SA	SA	SA	SA	SA	SA	SA	VP	VP	VP	VP	VP	VP	EC O157:H7	EC O157:H7	EC O157:H7	EC O157:H7	R104
R105	Listeria_monocytogenes92	LM	LM	LM	LM	LM	LM	ST	ST	ST	ST	ST	ST	ST	SA	SA	SA	SA	SA	SA	SA	VP	VP	VP	VP	VP	VP	EC O157:H7	EC O157:H7	EC O157:H7	EC O157:H7	R105
R106	Listeria_monocytogenes93	LM	LM	LM	LM	LM	LM	ST	ST	ST	ST	ST	ST	ST	SA	SA	SA	SA	SA	SA	SA	VP	VP	VP	VP	VP	VP	EC O157:H7	EC O157:H7	EC O157:H7	EC O157:H7	R106
R107	Listeria_monocytogenes94	LM	LM	LM	LM	LM	LM	ST	ST	ST	ST	ST	ST	ST	SA	SA	SA	SA	SA	SA	SA	VP	VP	VP	VP	VP	VP	EC O157:H7	EC O157:H7	EC O157:H7	EC O157:H7	R107
R108	Listeria_monocytogenes95	LM	LM	LM	LM	LM	LM	ST	ST	ST	ST	ST	ST	ST	SA	SA	SA	SA	SA	SA	SA	VP	VP	VP	VP	VP	VP	EC O157:H7	EC O157:H7	EC O157:H7	EC O157:H7	R108
R109	Listeria_monocytogenes96	LM	LM	LM	LM	LM	LM	ST	ST	ST	ST	ST	ST	ST	SA	SA	SA	SA	SA	SA	SA	VP	VP	VP	VP	VP	VP	EC O157:H7	EC O157:H7	EC O157:H7	EC O157:H7	R109
R110	Listeria_monocytogenes97	LM	LM	LM	LM	LM	LM	ST	ST	ST	ST	ST	ST	ST	SA	SA	SA	SA	SA	SA	SA	VP	VP	VP	VP	VP	VP	EC O157:H7	EC O157:H7	EC O157:H7	EC O157:H7	R110
R111	Listeria_monocytogenes98	LM	LM	LM	LM	LM	LM	ST	ST	ST	ST	ST	ST	ST	SA	SA	SA	SA	SA	SA	SA	VP	VP	VP	VP	VP	VP	EC O157:H7	EC O157:H7	EC O157:H7	EC O157:H7	R111
R112	Listeria_monocytogenes99	LM	LM	LM	LM	LM	LM	ST	ST	ST	ST	ST	ST	ST	SA	SA	SA	SA	SA	SA	SA	VP	VP	VP	VP	VP	VP	EC O157:H7	EC O157:H7	EC O157:H7	EC O157:H7	R112
R113	Listeria_monocytogenes100	LM	LM	LM	LM	LM	LM	ST	ST	ST	ST	ST	ST	ST	SA	SA	SA	SA	SA	SA	SA	VP	VP	VP	VP	VP	VP	EC O157:H7	EC O157:H7	EC O157:H7	EC O157:H7	R113
R114	Listeria_monocytogenes101	LM	LM	LM	LM	LM	LM	ST	ST	ST	ST	ST	ST	ST	SA	SA	SA	SA	SA	SA	SA	VP	VP	VP	VP	VP	VP	EC O157:H7	EC O157:H7	EC O157:H7	EC O157:H7	R114
R115	Listeria_monocytogenes102	LM	LM	LM	LM	LM	LM	ST	ST	ST	ST	ST	ST	ST	SA	SA	SA	SA	SA	SA	SA	VP	VP	VP	VP	VP	VP	EC O157:H7	EC O157:H7	EC O157:H7	EC O157:H7	R115
R116	Listeria_monocytogenes103	LM	LM	LM	LM	LM	LM	ST	ST	ST	ST	ST	ST	ST	SA	SA	SA	SA	SA	SA	SA	VP	VP	VP	VP	VP	VP	EC O157:H7	EC O157:H7	EC O157:H7	EC O157:H7	R116
R117	Listeria_monocytogenes104	LM	LM	LM	LM	LM	LM	ST	ST	ST	ST	ST	ST	ST	SA	SA	SA	SA	SA	SA	SA	VP	VP	VP	VP	VP	VP	EC O157:H7	EC O157:H7	EC O157:H7	EC O157:H7	R117
R118	Listeria_monocytogenes105	LM	LM	LM	LM	LM	LM	ST	ST	ST	ST	ST	ST	ST	SA	SA	SA	SA	SA	SA	SA	VP	VP	VP	VP	VP	VP	EC O157:H7	EC O157:H7	EC O157:H7	EC O157:H7	R118
R119	Listeria_monocytogenes106	LM	LM	LM	LM	LM	LM	ST	ST	ST	ST	ST	ST	ST	SA	SA	SA	SA	SA	SA	SA	VP	VP	VP	VP	VP	VP	EC O157:H7	EC O157:H7	EC O157:H7	EC O157:H7	R119
R120	Listeria_monocytogenes107	LM	LM	LM	LM	LM	LM	ST	ST	ST	ST	ST	ST	ST	SA	SA	SA	SA	SA	SA	SA	VP	VP	VP	VP	VP	VP	EC O157:H7	EC O157:H7	EC O157:H7	EC O157:H7	R120
R121	Listeria_monocytogenes108	LM	LM	LM	LM	LM	LM	ST	ST	ST	ST	ST	ST	ST	SA	SA	SA	SA	SA	SA	SA	VP	VP	VP	VP	VP	VP	EC O157:H7	EC O157:H7	EC O157:H7	EC O157:H7	R121
R122	Listeria_monocytogenes109	LM	LM	LM	LM	LM	LM	ST	ST	ST	ST	ST	ST	ST	SA	SA	SA	SA	SA	SA	SA	VP	VP	VP	VP	VP	VP	EC O157:H7	EC O157:H7	EC O157:H7	——	R122
R123	Listeria_monocytogenes110	LM	LM	LM	LM	LM	LM	ST	ST	ST	ST	ST	ST	ST	SA	SA	SA	SA	SA	SA	SA	VP	VP	VP	VP	VP	VP	EC O157:H7	EC O157:H7	EC O157:H7	——	R123
R124	PUC2PM-20B	LM	LM	LM	LM	LM	LM	ST	ST	ST	PUC2PM-20B	ST	ST	ST	SA	SA	SA	SA	SA	SA	PUC2PM-20B	VP	VP	VP	VP	VP	VP	EC O157:H7	EC O157:H7	EC O157:H7	PUC2PM-20B	R124
R125	PUC2MM-20B	LM	LM	LM	LM	LM	LM	ST	ST	ST	PUC2MM-20B	ST	ST	ST	SA	SA	SA	SA	SA	SA	PUC2MM-20B	VP	VP	VP	VP	VP	VP	EC O157:H7	EC O157:H7	EC O157:H7	PUC2MM-20B	R125
R126	BKG0	LM	LM	LM	LM	LM	LM	ST	ST	ST	BKG0	ST	ST	ST	SA	SA	SA	SA	SA	SA	BKG0	VP	VP	VP	VP	VP	VP	EC O157:H7	EC O157:H7	EC O157:H7	BKG0	R126
R127	PUC2PM	LM	LM	LM	LM	LM	LM	ST	ST	ST	PUC2PM	ST	ST	ST	SA	SA	SA	SA	SA	SA	PUC2PM	VP	VP	VP	VP	VP	VP	EC O157:H7	EC O157:H7	EC O157:H7	PUC2PM	R127
R128	PUC2MM	LM	LM	LM	LM	LM	LM	ST	ST	ST	PUC2MM	ST	ST	ST	SA	SA	SA	SA	SA	SA	PUC2MM	VP	VP	VP	VP	VP	VP	EC O157:H7	EC O157:H7	EC O157:H7	PUC2MM	R128
*LM= L. monocytogenes; ST= S. Typhimurium; SA= S. aureus; VP= V. parahaemolyticus; EC=E. coli O157:H7
