# Supplementary material for: An in situ-Synthesized Gene Chip for the Detection of Food-Borne Pathogens on Fresh-Cut Cantaloupe and Lettuce
Source: Front Microbiol. 2020 Feb 5;10:3089. doi: 10.3389/fmicb.2019.03089 (PMC7012807; doi:10.3389/fmicb.2019.03089)
Supplement: Supplementary file 3 [file Table_3.xlsx]

## Sheet: Instruction
Instructions
1. To make a G1.2 chip on G4.2 table do the following
a. Make a G1.2 chip layout as usual by running eighter "B_Layout_Manual" or "C_Layout_Autofill".
b. Run "E_Compile_SeqMatrix_G12onG42Table" to produce a sequence matrix of 562x578
c. For ArrayDesigner setup, use template file GS562x578-1x1-1x1.tpt (located in 001-DATAFILE\Data01\Production\SOP\Templates\File Templates\ArrayPro grid)

## Sheet: Array Layout
Supplementary Table 3. Playout of specific probe screening for detecting foodborne pathogens
R\C	C1	C2	C3	C4	C5	C6	C7	C8	C9	C10	C11	C12	C13	C14	C15	C16	C17	C18	C19	C20	C21	C22	C23	C24	C25	C26	C27	C28	C29	C30	C31
R001	BKG0	——	——	——	——	——	——	——	——	——	BKG0	——	——	——	——	——	——	——	——	——	BKG0	——	——	——	——	——	——	——	——	——	BKG0	R001
R002	PUC2PM	——	——	——	——	——	——	——	——	——	PUC2PM	——	——	——	——	——	——	——	——	——	PUC2PM	——	——	——	——	——	——	——	——	——	PUC2PM	R002
R003	PUC2MM	——	——	——	——	——	——	——	——	——	PUC2MM	——	——	——	——	——	——	——	——	——	PUC2MM	——	——	——	——	——	——	——	——	——	PUC2MM	R003
R004	BKG0	——	——	——	——	——	——	——	——	——	BKG0	——	——	——	——	——	——	——	——	——	BKG0	——	——	——	——	——	——	——	——	——	BKG0	R004
R005	PUC2PM-20B	——	——	——	——	——	——	——	——	——	PUC2PM-20B	——	——	——	——	——	——	——	——	——	PUC2PM-20B	——	——	——	——	——	——	——	——	——	PUC2PM-20B	R005
R006	PUC2MM-20B	——	——	——	——	——	——	——	——	——	PUC2MM-20B	——	——	——	——	——	——	——	——	——	PUC2MM-20B	——	——	——	——	——	——	——	——	——	PUC2MM-20B	R006
R007	——	——	——	——	——	——	——	——	——	——	——	——	——	——	——	——	——	——	——	——	——	——	——	——	——	——	——	——	——	——	——	R007
R008	——	——	——	——	——	——	——	——	——	——	——	——	——	——	——	——	——	——	——	——	——	——	——	——	——	——	——	——	——	——	——	R008
R009	——	——	——	——	——	——	——	——	——	——	——	——	——	——	——	——	——	——	——	——	——	——	——	——	——	——	——	——	——	——	——	R009
R010	——	——	——	——	——	——	——	——	——	——	——	——	——	——	——	——	——	——	——	——	——	——	——	——	——	——	——	——	——	——	——	R010
R011	——	——	——	——	——	——	——	——	——	——	——	——	——	——	——	——	——	——	——	——	——	——	——	——	——	——	——	——	——	——	——	R011
R012	——	——	——	——	——	——	——	——	——	——	——	——	——	——	——	——	——	——	——	——	——	——	——	——	——	——	——	——	——	——	——	R012
R013	——	——	——	——	——	——	——	——	——	——	——	——	——	——	——	——	——	——	——	——	——	——	——	——	——	——	——	——	——	——	——	R013
R014	——	——	——	——	——	——	——	——	——	——	——	——	——	——	——	——	——	——	——	——	——	——	——	——	——	——	——	——	——	——	——	R014
R015	——	——	——	——	——	——	——	——	——	——	——	——	——	——	——	——	——	——	——	——	——	——	——	——	——	——	——	——	——	——	——	R015
R016	——	——	——	——	——	——	——	——	——	——	——	——	——	——	——	——	——	——	——	——	——	——	——	——	——	——	——	——	——	——	——	R016
R017	——	——	——	——	——	——	——	——	——	——	——	——	——	——	——	——	——	——	——	——	——	——	——	——	——	——	——	——	——	——	——	R017
R018	——	——	——	——	——	——	——	——	——	——	——	——	——	——	——	——	——	——	——	——	——	——	——	——	——	——	——	——	——	——	——	R018
R019	——	——	——	——	——	——	——	——	——	——	——	——	——	——	——	——	——	——	——	——	——	——	——	——	——	——	——	——	——	——	——	R019
R020	——	——	——	——	——	——	——	——	——	——	——	——	——	——	——	——	——	——	——	——	——	——	——	——	——	——	——	——	——	——	——	R020
R021	——	——	——	——	——	——	——	——	——	——	——	——	——	——	——	——	——	——	——	——	——	——	——	——	——	——	——	——	——	——	——	R021
R022	——	——	——	——	——	——	——	——	——	——	——	——	——	——	——	——	——	——	——	——	——	——	——	——	——	——	——	——	——	——	——	R022
R023	——	——	——	——	——	——	——	——	——	——	——	——	——	——	——	——	——	——	——	——	——	——	——	——	——	——	——	——	——	——	——	R023
R024	——	——	——	——	——	——	——	——	——	——	——	——	——	——	——	——	——	——	——	——	——	——	——	——	——	——	——	——	——	——	——	R024
R025	——	——	——	——	——	——	——	——	——	——	——	——	——	——	——	——	——	——	——	——	——	——	——	——	——	——	——	——	——	——	——	R025
R026	——	——	——	——	——	——	——	——	——	——	——	——	——	——	——	——	——	——	——	——	——	——	——	——	——	——	——	——	——	——	——	R026
R027	——	——	——	——	——	——	——	——	——	——	——	——	——	——	——	——	——	——	——	——	——	——	——	——	——	——	——	——	——	——	——	R027
R028	——	EC O157:H7	EC O157:H7	LM	LM	VP	VP	VP	SA	ST	ST	EC O157:H7	EC O157:H7	LM	LM	VP	VP	VP	SA	ST	ST	EC O157:H7	EC O157:H7	LM	LM	VP	VP	VP	SA	ST	ST	R028
R029	——	EC O157:H7	EC O157:H7	LM	LM	VP	VP	SA	SA	ST	ST	EC O157:H7	EC O157:H7	LM	LM	VP	VP	SA	SA	ST	ST	EC O157:H7	EC O157:H7	LM	LM	VP	VP	SA	SA	ST	ST	R029
R030	——	EC O157:H7	EC O157:H7	LM	LM	VP	VP	SA	SA	ST	ST	EC O157:H7	EC O157:H7	LM	LM	VP	VP	SA	SA	ST	ST	EC O157:H7	EC O157:H7	LM	LM	VP	VP	SA	SA	ST	ST	R030
R031	——	EC O157:H7	EC O157:H7	LM	VP	VP	VP	SA	SA	ST	ST	EC O157:H7	EC O157:H7	LM	VP	VP	VP	SA	SA	ST	ST	EC O157:H7	EC O157:H7	LM	VP	VP	VP	SA	SA	ST	ST	R031
R032	——	EC O157:H7	EC O157:H7	LM	VP	VP	VP	SA	SA	ST	ST	EC O157:H7	EC O157:H7	LM	VP	VP	VP	SA	SA	ST	ST	EC O157:H7	EC O157:H7	LM	VP	VP	VP	SA	SA	ST	ST	R032
R033	——	EC O157:H7	EC O157:H7	LM	VP	VP	VP	SA	SA	ST	ST	EC O157:H7	EC O157:H7	LM	VP	VP	VP	SA	SA	ST	ST	EC O157:H7	EC O157:H7	LM	VP	VP	VP	SA	SA	ST	ST	R033
R034	——	EC O157:H7	EC O157:H7	LM	VP	VP	VP	SA	SA	ST	ST	EC O157:H7	EC O157:H7	LM	VP	VP	VP	SA	SA	ST	ST	EC O157:H7	EC O157:H7	LM	VP	VP	VP	SA	SA	ST	ST	R034
R035	——	EC O157:H7	EC O157:H7	LM	VP	VP	VP	SA	SA	ST	ST	EC O157:H7	EC O157:H7	LM	VP	VP	VP	SA	SA	ST	ST	EC O157:H7	EC O157:H7	LM	VP	VP	VP	SA	SA	ST	ST	R035
R036	BKG0	EC O157:H7	EC O157:H7	LM	VP	VP	VP	SA	SA	ST	BKG0	EC O157:H7	EC O157:H7	LM	VP	VP	VP	SA	SA	ST	BKG0	EC O157:H7	EC O157:H7	LM	VP	VP	VP	SA	SA	ST	BKG0	R036
R037	PUC2PM	EC O157:H7	LM	LM	VP	VP	VP	SA	ST	ST	PUC2PM	EC O157:H7	LM	LM	VP	VP	VP	SA	ST	ST	PUC2PM	EC O157:H7	LM	LM	VP	VP	VP	SA	ST	ST	PUC2PM	R037
R038	PUC2MM	EC O157:H7	LM	LM	VP	VP	VP	SA	ST	ST	PUC2MM	EC O157:H7	LM	LM	VP	VP	VP	SA	ST	ST	PUC2MM	EC O157:H7	LM	LM	VP	VP	VP	SA	ST	ST	PUC2MM	R038
R039	PUC2PM-20B	EC O157:H7	LM	LM	VP	VP	VP	SA	ST	ST	PUC2PM-20B	EC O157:H7	LM	LM	VP	VP	VP	SA	ST	ST	PUC2PM-20B	EC O157:H7	LM	LM	VP	VP	VP	SA	ST	ST	PUC2PM-20B	R039
R040	PUC2MM-20B	EC O157:H7	LM	LM	VP	VP	VP	SA	ST	ST	PUC2MM-20B	EC O157:H7	LM	LM	VP	VP	VP	SA	ST	ST	PUC2MM-20B	EC O157:H7	LM	LM	VP	VP	VP	SA	ST	ST	PUC2MM-20B	R040
R041	——	EC O157:H7	LM	LM	VP	VP	VP	SA	ST	ST	——	EC O157:H7	LM	LM	VP	VP	VP	SA	ST	ST	——	EC O157:H7	LM	LM	VP	VP	VP	SA	ST	ST	——	R041
R042	——	EC O157:H7	LM	LM	VP	VP	VP	SA	ST	ST	——	EC O157:H7	LM	LM	VP	VP	VP	SA	ST	ST	——	EC O157:H7	LM	LM	VP	VP	VP	SA	ST	ST	——	R042
R043	——	EC O157:H7	LM	LM	VP	VP	VP	SA	ST	ST	——	EC O157:H7	LM	LM	VP	VP	VP	SA	ST	ST	——	EC O157:H7	LM	LM	VP	VP	VP	SA	ST	ST	——	R043
R044	——	——	——	——	——	——	——	——	——	——	——	——	——	——	——	——	——	——	——	——	——	——	——	——	——	——	——	——	——	——	——	R044
R045	——	——	——	——	——	——	——	——	——	——	——	——	——	——	——	——	——	——	——	——	——	——	——	——	——	——	——	——	——	——	——	R045
R046	——	——	——	——	——	——	——	——	——	——	——	——	——	——	——	——	——	——	——	——	——	——	——	——	——	——	——	——	——	——	——	R046
R047	——	EC O157:H7	EC O157:H7	LM	LM	VP	VP	VP	SA	ST	ST	EC O157:H7	EC O157:H7	LM	LM	VP	VP	VP	SA	ST	ST	EC O157:H7	EC O157:H7	LM	LM	VP	VP	VP	SA	ST	ST	R047
R048	——	EC O157:H7	EC O157:H7	LM	LM	VP	VP	SA	SA	ST	ST	EC O157:H7	EC O157:H7	LM	LM	VP	VP	SA	SA	ST	ST	EC O157:H7	EC O157:H7	LM	LM	VP	VP	SA	SA	ST	ST	R048
R049	——	EC O157:H7	EC O157:H7	LM	LM	VP	VP	SA	SA	ST	ST	EC O157:H7	EC O157:H7	LM	LM	VP	VP	SA	SA	ST	ST	EC O157:H7	EC O157:H7	LM	LM	VP	VP	SA	SA	ST	ST	R049
R050	——	EC O157:H7	EC O157:H7	LM	VP	VP	VP	SA	SA	ST	ST	EC O157:H7	EC O157:H7	LM	VP	VP	VP	SA	SA	ST	ST	EC O157:H7	EC O157:H7	LM	VP	VP	VP	SA	SA	ST	ST	R050
R051	——	EC O157:H7	EC O157:H7	LM	VP	VP	VP	SA	SA	ST	ST	EC O157:H7	EC O157:H7	LM	VP	VP	VP	SA	SA	ST	ST	EC O157:H7	EC O157:H7	LM	VP	VP	VP	SA	SA	ST	ST	R051
R052	——	EC O157:H7	EC O157:H7	LM	VP	VP	VP	SA	SA	ST	ST	EC O157:H7	EC O157:H7	LM	VP	VP	VP	SA	SA	ST	ST	EC O157:H7	EC O157:H7	LM	VP	VP	VP	SA	SA	ST	ST	R052
R053	——	EC O157:H7	EC O157:H7	LM	VP	VP	VP	SA	SA	ST	ST	EC O157:H7	EC O157:H7	LM	VP	VP	VP	SA	SA	ST	ST	EC O157:H7	EC O157:H7	LM	VP	VP	VP	SA	SA	ST	ST	R053
R054	——	EC O157:H7	EC O157:H7	LM	VP	VP	VP	SA	SA	ST	ST	EC O157:H7	EC O157:H7	LM	VP	VP	VP	SA	SA	ST	ST	EC O157:H7	EC O157:H7	LM	VP	VP	VP	SA	SA	ST	ST	R054
R055	——	EC O157:H7	EC O157:H7	LM	VP	VP	VP	SA	SA	ST	BKG0	EC O157:H7	EC O157:H7	LM	VP	VP	VP	SA	SA	ST	BKG0	EC O157:H7	EC O157:H7	LM	VP	VP	VP	SA	SA	ST	BKG0	R055
R056	——	EC O157:H7	LM	LM	VP	VP	VP	SA	ST	ST	PUC2PM	EC O157:H7	LM	LM	VP	VP	VP	SA	ST	ST	PUC2PM	EC O157:H7	LM	LM	VP	VP	VP	SA	ST	ST	PUC2PM	R056
R057	——	EC O157:H7	LM	LM	VP	VP	VP	SA	ST	ST	PUC2MM	EC O157:H7	LM	LM	VP	VP	VP	SA	ST	ST	PUC2MM	EC O157:H7	LM	LM	VP	VP	VP	SA	ST	ST	PUC2MM	R057
R058	——	EC O157:H7	LM	LM	VP	VP	VP	SA	ST	ST	PUC2PM-20B	EC O157:H7	LM	LM	VP	VP	VP	SA	ST	ST	PUC2PM-20B	EC O157:H7	LM	LM	VP	VP	VP	SA	ST	ST	PUC2PM-20B	R058
R059	——	EC O157:H7	LM	LM	VP	VP	VP	SA	ST	ST	PUC2MM-20B	EC O157:H7	LM	LM	VP	VP	VP	SA	ST	ST	PUC2MM-20B	EC O157:H7	LM	LM	VP	VP	VP	SA	ST	ST	PUC2MM-20B	R059
R060	——	EC O157:H7	LM	LM	VP	VP	VP	SA	ST	ST	——	EC O157:H7	LM	LM	VP	VP	VP	SA	ST	ST	——	EC O157:H7	LM	LM	VP	VP	VP	SA	ST	ST	——	R060
R061	——	EC O157:H7	LM	LM	VP	VP	VP	SA	ST	ST	——	EC O157:H7	LM	LM	VP	VP	VP	SA	ST	ST	——	EC O157:H7	LM	LM	VP	VP	VP	SA	ST	ST	——	R061
R062	——	EC O157:H7	LM	LM	VP	VP	VP	SA	ST	ST	——	EC O157:H7	LM	LM	VP	VP	VP	SA	ST	ST	——	EC O157:H7	LM	LM	VP	VP	VP	SA	ST	ST	——	R062
R063	——	——	——	——	——	——	——	——	——	——	——	——	——	——	——	——	——	——	——	——	——	——	——	——	——	——	——	——	——	——	——	R063
R064	——	——	——	——	——	——	——	——	——	——	——	——	——	——	——	——	——	——	——	——	——	——	——	——	——	——	——	——	——	——	——	R064
R065	——	——	——	——	——	——	——	——	——	——	——	——	——	——	——	——	——	——	——	——	——	——	——	——	——	——	——	——	——	——	——	R065
R066	——	EC O157:H7	EC O157:H7	LM	LM	VP	VP	VP	SA	ST	ST	EC O157:H7	EC O157:H7	LM	LM	VP	VP	VP	SA	ST	ST	EC O157:H7	EC O157:H7	LM	LM	VP	VP	VP	SA	ST	ST	R066
R067	——	EC O157:H7	EC O157:H7	LM	LM	VP	VP	SA	SA	ST	ST	EC O157:H7	EC O157:H7	LM	LM	VP	VP	SA	SA	ST	ST	EC O157:H7	EC O157:H7	LM	LM	VP	VP	SA	SA	ST	ST	R067
R068	——	EC O157:H7	EC O157:H7	LM	LM	VP	VP	SA	SA	ST	ST	EC O157:H7	EC O157:H7	LM	LM	VP	VP	SA	SA	ST	ST	EC O157:H7	EC O157:H7	LM	LM	VP	VP	SA	SA	ST	ST	R068
R069	——	EC O157:H7	EC O157:H7	LM	VP	VP	VP	SA	SA	ST	ST	EC O157:H7	EC O157:H7	LM	VP	VP	VP	SA	SA	ST	ST	EC O157:H7	EC O157:H7	LM	VP	VP	VP	SA	SA	ST	ST	R069
R070	——	EC O157:H7	EC O157:H7	LM	VP	VP	VP	SA	SA	ST	ST	EC O157:H7	EC O157:H7	LM	VP	VP	VP	SA	SA	ST	ST	EC O157:H7	EC O157:H7	LM	VP	VP	VP	SA	SA	ST	ST	R070
R071	——	EC O157:H7	EC O157:H7	LM	VP	VP	VP	SA	SA	ST	ST	EC O157:H7	EC O157:H7	LM	VP	VP	VP	SA	SA	ST	ST	EC O157:H7	EC O157:H7	LM	VP	VP	VP	SA	SA	ST	ST	R071
R072	——	EC O157:H7	EC O157:H7	LM	VP	VP	VP	SA	SA	ST	ST	EC O157:H7	EC O157:H7	LM	VP	VP	VP	SA	SA	ST	ST	EC O157:H7	EC O157:H7	LM	VP	VP	VP	SA	SA	ST	ST	R072
R073	——	EC O157:H7	EC O157:H7	LM	VP	VP	VP	SA	SA	ST	ST	EC O157:H7	EC O157:H7	LM	VP	VP	VP	SA	SA	ST	ST	EC O157:H7	EC O157:H7	LM	VP	VP	VP	SA	SA	ST	ST	R073
R074	——	EC O157:H7	EC O157:H7	LM	VP	VP	VP	SA	SA	ST	BKG0	EC O157:H7	EC O157:H7	LM	VP	VP	VP	SA	SA	ST	BKG0	EC O157:H7	EC O157:H7	LM	VP	VP	VP	SA	SA	ST	BKG0	R074
R075	——	EC O157:H7	LM	LM	VP	VP	VP	SA	ST	ST	PUC2PM	EC O157:H7	LM	LM	VP	VP	VP	SA	ST	ST	PUC2PM	EC O157:H7	LM	LM	VP	VP	VP	SA	ST	ST	PUC2PM	R075
R076	——	EC O157:H7	LM	LM	VP	VP	VP	SA	ST	ST	PUC2MM	EC O157:H7	LM	LM	VP	VP	VP	SA	ST	ST	PUC2MM	EC O157:H7	LM	LM	VP	VP	VP	SA	ST	ST	PUC2MM	R076
R077	——	EC O157:H7	LM	LM	VP	VP	VP	SA	ST	ST	PUC2PM-20B	EC O157:H7	LM	LM	VP	VP	VP	SA	ST	ST	PUC2PM-20B	EC O157:H7	LM	LM	VP	VP	VP	SA	ST	ST	PUC2PM-20B	R077
R078	——	EC O157:H7	LM	LM	VP	VP	VP	SA	ST	ST	PUC2MM-20B	EC O157:H7	LM	LM	VP	VP	VP	SA	ST	ST	PUC2MM-20B	EC O157:H7	LM	LM	VP	VP	VP	SA	ST	ST	PUC2MM-20B	R078
R079	——	EC O157:H7	LM	LM	VP	VP	VP	SA	ST	ST	——	EC O157:H7	LM	LM	VP	VP	VP	SA	ST	ST	——	EC O157:H7	LM	LM	VP	VP	VP	SA	ST	ST	——	R079
R080	——	EC O157:H7	LM	LM	VP	VP	VP	SA	ST	ST	——	EC O157:H7	LM	LM	VP	VP	VP	SA	ST	ST	——	EC O157:H7	LM	LM	VP	VP	VP	SA	ST	ST	——	R080
R081	——	EC O157:H7	LM	LM	VP	VP	VP	SA	ST	ST	——	EC O157:H7	LM	LM	VP	VP	VP	SA	ST	ST	——	EC O157:H7	LM	LM	VP	VP	VP	SA	ST	ST	——	R081
R082	——	——	——	——	——	——	——	——	——	——	——	——	——	——	——	——	——	——	——	——	——	——	——	——	——	——	——	——	——	——	——	R082
R083	PUC2PM	——	——	——	——	——	——	——	——	——	PUC2PM	——	——	——	——	——	——	——	——	——	PUC2PM	——	——	——	——	——	——	——	——	——	PUC2PM	R083
R084	PUC2MM	——	——	——	——	——	——	——	——	——	PUC2MM	——	——	——	——	——	——	——	——	——	PUC2MM	——	——	——	——	——	——	——	——	——	PUC2MM	R084
R085	——	EC O157:H7	EC O157:H7	LM	LM	VP	VP	VP	SA	ST	——	EC O157:H7	EC O157:H7	LM	VP	VP	VP	SA	SA	ST	——	EC O157:H7	LM	LM	VP	VP	VP	SA	ST	ST	——	R085
R086	——	EC O157:H7	EC O157:H7	LM	LM	VP	VP	SA	SA	ST	——	EC O157:H7	EC O157:H7	LM	VP	VP	VP	SA	SA	ST	——	EC O157:H7	LM	LM	VP	VP	VP	SA	ST	ST	——	R086
R087	——	EC O157:H7	EC O157:H7	LM	LM	VP	VP	SA	SA	ST	——	EC O157:H7	EC O157:H7	LM	VP	VP	VP	SA	SA	ST	——	EC O157:H7	LM	LM	VP	VP	VP	SA	ST	ST	——	R087
R088	——	EC O157:H7	EC O157:H7	LM	VP	VP	VP	SA	SA	ST	——	EC O157:H7	EC O157:H7	LM	VP	VP	VP	SA	SA	ST	——	EC O157:H7	LM	LM	VP	VP	VP	SA	ST	——	——	R088
R089	——	EC O157:H7	EC O157:H7	LM	VP	VP	VP	SA	SA	ST	——	O157-216	LM	LM	VP	VP	VP	SA	ST	ST	——	EC O157:H7	LM	LM	VP	VP	VP	SA	ST	——	——	R089
R090	——	——	——	——	——	——	——	——	——	——	——	——	——	——	——	——	——	——	——	——	——	EC O157:H7	LM	LM	VP	VP	VP	SA	ST	——	——	R090
R091	——	——	——	——	——	——	——	——	——	——	——	——	——	——	——	——	——	——	——	——	——	——	——	——	——	——	——	——	——	——	——	R091
R092	——	——	——	——	——	——	——	——	——	——	——	——	——	——	——	——	——	——	——	——	——	——	——	——	——	——	——	——	——	——	——	R092
R093	——	——	——	——	——	——	——	——	——	——	——	——	——	——	——	——	——	——	——	——	——	——	——	——	——	——	——	——	——	——	——	R093
R094	——	——	——	——	——	——	——	——	——	——	——	——	——	——	——	——	——	——	——	——	——	——	——	——	——	——	——	——	——	——	——	R094
R095	——	——	——	——	——	——	——	——	——	——	——	——	——	——	——	——	——	——	——	——	——	——	——	——	——	——	——	——	——	——	——	R095
R096	——	——	——	——	——	——	——	——	——	——	——	——	——	——	——	——	——	——	——	——	——	——	——	——	——	——	——	——	——	——	——	R096
R097	——	——	——	——	——	——	——	——	——	——	——	——	——	——	——	——	——	——	——	——	——	——	——	——	——	——	——	——	——	——	——	R097
R098	——	——	——	——	——	——	——	——	——	——	——	——	——	——	——	——	——	——	——	——	——	——	——	——	——	——	——	——	——	——	——	R098
R099	——	——	——	——	——	——	——	——	——	——	——	——	——	——	——	——	——	——	——	——	——	——	——	——	——	——	——	——	——	——	——	R099
R100	——	——	——	——	——	——	——	——	——	——	——	——	——	——	——	——	——	——	——	——	——	——	——	——	——	——	——	——	——	——	——	R100
R101	——	——	——	——	——	——	——	——	——	——	——	——	——	——	——	——	——	——	——	——	——	——	——	——	——	——	——	——	——	——	——	R101
R102	——	——	——	——	——	——	——	——	——	——	——	——	——	——	——	——	——	——	——	——	——	——	——	——	——	——	——	——	——	——	——	R102
R103	——	——	——	——	——	——	——	——	——	——	——	——	——	——	——	——	——	——	——	——	——	——	——	——	——	——	——	——	——	——	——	R103
R104	——	——	——	——	——	——	——	——	——	——	——	——	——	——	——	——	——	——	——	——	——	——	——	——	——	——	——	——	——	——	——	R104
R105	——	——	——	——	——	——	——	——	——	——	——	——	——	——	——	——	——	——	——	——	——	——	——	——	——	——	——	——	——	——	——	R105
R106	——	——	——	——	——	——	——	——	——	——	——	——	——	——	——	——	——	——	——	——	——	——	——	——	——	——	——	——	——	——	——	R106
R107	——	——	——	——	——	——	——	——	——	——	——	——	——	——	——	——	——	——	——	——	——	——	——	——	——	——	——	——	——	——	——	R107
R108	——	——	——	——	——	——	——	——	——	——	——	——	——	——	——	——	——	——	——	——	——	——	——	——	——	——	——	——	——	——	——	R108
R109	——	——	——	——	——	——	——	——	——	——	——	——	——	——	——	——	——	——	——	——	——	——	——	——	——	——	——	——	——	——	——	R109
R110	——	——	——	——	——	——	——	——	——	——	——	——	——	——	——	——	——	——	——	——	——	——	——	——	——	——	——	——	——	——	——	R110
R111	——	——	——	——	——	——	——	——	——	——	——	——	——	——	——	——	——	——	——	——	——	——	——	——	——	——	——	——	——	——	——	R111
R112	——	——	——	——	——	——	——	——	——	——	——	——	——	——	——	——	——	——	——	——	——	——	——	——	——	——	——	——	——	——	——	R112
R113	——	——	——	——	——	——	——	——	——	——	——	——	——	——	——	——	——	——	——	——	——	——	——	——	——	——	——	——	——	——	——	R113
R114	——	——	——	——	——	——	——	——	——	——	——	——	——	——	——	——	——	——	——	——	——	——	——	——	——	——	——	——	——	——	——	R114
R115	——	——	——	——	——	——	——	——	——	——	——	——	——	——	——	——	——	——	——	——	——	——	——	——	——	——	——	——	——	——	——	R115
R116	——	——	——	——	——	——	——	——	——	——	——	——	——	——	——	——	——	——	——	——	——	——	——	——	——	——	——	——	——	——	——	R116
R117	——	——	——	——	——	——	——	——	——	——	——	——	——	——	——	——	——	——	——	——	——	——	——	——	——	——	——	——	——	——	——	R117
R118	——	——	——	——	——	——	——	——	——	——	——	——	——	——	——	——	——	——	——	——	——	——	——	——	——	——	——	——	——	——	——	R118
R119	——	——	——	——	——	——	——	——	——	——	——	——	——	——	——	——	——	——	——	——	——	——	——	——	——	——	——	——	——	——	——	R119
R120	——	——	——	——	——	——	——	——	——	——	——	——	——	——	——	——	——	——	——	——	——	——	——	——	——	——	——	——	——	——	——	R120
R121	——	——	——	——	——	——	——	——	——	——	——	——	——	——	——	——	——	——	——	——	——	——	——	——	——	——	——	——	——	——	——	R121
R122	——	——	——	——	——	——	——	——	——	——	——	——	——	——	——	——	——	——	——	——	——	——	——	——	——	——	——	——	——	——	——	R122
R123	——	——	——	——	——	——	——	——	——	——	——	——	——	——	——	——	——	——	——	——	——	——	——	——	——	——	——	——	——	——	——	R123
R124	PUC2PM-20B	——	——	——	——	——	——	——	——	——	PUC2PM-20B	——	——	——	——	——	——	——	——	——	PUC2PM-20B	——	——	——	——	——	——	——	——	——	PUC2PM-20B	R124
R125	PUC2MM-20B	——	——	——	——	——	——	——	——	——	PUC2MM-20B	——	——	——	——	——	——	——	——	——	PUC2MM-20B	——	——	——	——	——	——	——	——	——	PUC2MM-20B	R125
R126	BKG0	——	——	——	——	——	——	——	——	——	BKG0	——	——	——	——	——	——	——	——	——	BKG0	——	——	——	——	——	——	——	——	——	BKG0	R126
R127	PUC2PM	——	——	——	——	——	——	——	——	——	PUC2PM	——	——	——	——	——	——	——	——	——	PUC2PM	——	——	——	——	——	——	——	——	——	PUC2PM	R127
R128	PUC2MM	——	——	——	——	——	——	——	——	——	PUC2MM	——	——	——	——	——	——	——	——	——	PUC2MM	——	——	——	——	——	——	——	——	——	PUC2MM	R128
*EC=E. coli O157:H7; LM= L. monocytogenes;VP= V. parahaemolyticus; SA= S. aureus; ST= S. Typhimurium; —— No prob
