# Supplementary material for: An in situ-Synthesized Gene Chip for the Detection of Food-Borne Pathogens on Fresh-Cut Cantaloupe and Lettuce
Source: Front Microbiol. 2020 Feb 5;10:3089. doi: 10.3389/fmicb.2019.03089 (PMC7012807; doi:10.3389/fmicb.2019.03089)
Supplement: Supplementary file 4 [file Table_4.xlsx]

## Sheet: Instruction
Instructions
1. To make a G1.2 chip on G4.2 table do the following
a. Make a G1.2 chip layout as usual by running eighter "B_Layout_Manual" or "C_Layout_Autofill".
b. Run "E_Compile_SeqMatrix_G12onG42Table" to produce a sequence matrix of 562x578
c. For ArrayDesigner setup, use template file GS562x578-1x1-1x1.tpt (located in 001-DATAFILE\Data01\Production\SOP\Templates\File Templates\ArrayPro grid)

## Sheet: Array Layout
Supplementary Table 4. The probe playout for detecting foodborne pathogens on fresh-cut cantaloupe and lettuce
Row/Column	C1	C2	C3	C4	C5	C6	C7	C8	C9	C10	C11	C12	C13	C14	C15	C16	C17	C18	C19	C20	C21	C22	C23	C24	C25	C26	C27	C28	C29	C30	C31
R001	——	——	——	——	——	——	——	——	——	——	——	——	——	——	——	——	——	——	——	——	——	——	——	——	——	——	——	——	——	——	——	R001
R002	——	——	——	——	——	——	——	——	——	——	——	——	——	——	——	——	——	——	——	——	——	——	——	——	——	——	——	——	——	——	——	R002
R003	——	——	——	——	——	——	——	——	——	——	——	——	——	——	——	——	——	——	——	——	——	——	——	——	——	——	——	——	——	——	——	R003
R004	EC O157:H7	EC O157:H7	——	LM	LM	——	SA	SA	——	ST	ST	——	VP	VP	VP	——	EC O157:H7	EC O157:H7	——	LM	LM	——	SA	SA	——	ST	ST	——	VP	VP	VP	R004
R005	EC O157:H7	EC O157:H7	——	LM	LM	——	SA	SA	——	ST	ST	——	VP	VP	VP	——	EC O157:H7	EC O157:H7	——	LM	LM	——	SA	SA	——	ST	ST	——	VP	VP	VP	R005
R006	EC O157:H7	EC O157:H7	——	LM	LM	——	SA	SA	——	ST	ST	——	VP	VP	VP	——	EC O157:H7	EC O157:H7	——	LM	LM	——	SA	SA	——	ST	ST	——	VP	VP	VP	R006
R007	EC O157:H7	EC O157:H7	——	LM	LM	——	SA	SA	——	ST	ST	——	VP	VP	VP	——	EC O157:H7	EC O157:H7	——	LM	LM	——	SA	SA	——	ST	ST	——	VP	VP	VP	R007
R008	EC O157:H7	EC O157:H7	——	LM	LM	——	SA	SA	——	ST	——	——	VP	VP	VP	——	EC O157:H7	EC O157:H7	——	LM	LM	——	SA	SA	——	ST	——	——	VP	VP	VP	R008
R009	EC O157:H7	EC O157:H7	——	LM	LM	——	SA	SA	——	ST	——	——	VP	VP	VP	——	EC O157:H7	EC O157:H7	——	LM	LM	——	SA	SA	——	ST	——	——	VP	VP	VP	R009
R010	EC O157:H7	EC O157:H7	——	LM	LM	——	SA	SA	——	ST	——	——	VP	VP	VP	——	EC O157:H7	EC O157:H7	——	LM	LM	——	SA	SA	——	ST	——	——	VP	VP	VP	R010
R011	EC O157:H7	EC O157:H7	——	LM	LM	——	SA	SA	——	ST	——	——	VP	VP	VP	——	EC O157:H7	EC O157:H7	——	LM	LM	——	SA	SA	——	ST	——	——	VP	VP	VP	R011
R012	EC O157:H7	EC O157:H7	——	LM	LM	——	SA	——	——	ST	——	——	VP	VP	VP	——	EC O157:H7	EC O157:H7	——	LM	LM	——	SA	——	——	ST	——	——	VP	VP	VP	R012
R013	EC O157:H7	——	——	LM	LM	——	SA	——	——	ST	——	——	VP	VP	VP	——	EC O157:H7	——	——	LM	LM	——	SA	——	——	ST	——	——	VP	VP	VP	R013
R014	EC O157:H7	——	——	LM	——	——	SA	——	——	ST	——	——	VP	VP	VP	——	EC O157:H7	——	——	LM	——	——	SA	——	——	ST	——	——	VP	VP	VP	R014
R015	EC O157:H7	——	——	LM	——	——	SA	——	——	ST	——	——	VP	VP	VP	——	EC O157:H7	——	——	LM	——	——	SA	——	——	ST	——	——	VP	VP	VP	R015
R016	EC O157:H7	——	——	LM	——	——	SA	——	——	ST	——	——	VP	VP	VP	——	EC O157:H7	——	——	LM	——	——	SA	——	——	ST	——	——	VP	VP	VP	R016
R017	EC O157:H7	——	——	LM	——	——	SA	——	——	ST	——	——	VP	VP	VP	——	EC O157:H7	——	——	LM	——	——	SA	——	——	ST	——	——	VP	VP	VP	R017
R018	EC O157:H7	——	——	LM	——	——	SA	——	——	ST	——	——	VP	VP	——	——	EC O157:H7	——	——	LM	——	——	SA	——	——	ST	——	——	VP	VP	——	R018
R019	EC O157:H7	——	——	LM	——	——	SA	——	——	ST	——	——	VP	VP	——	——	EC O157:H7	——	——	LM	——	——	SA	——	——	ST	——	——	VP	VP	——	R019
R020	——	——	——	——	——	——	——	——	——	——	——	——	——	——	——	——	——	——	——	——	——	——	——	——	——	——	——	——	——	——	——	R020
R021	——	——	——	——	——	——	——	——	——	——	——	——	——	——	——	——	——	——	——	——	——	——	——	——	——	——	——	——	——	——	——	R021
R022	——	BKG0	PUC2PM	PUC2MM	BKG0	PUC2PM-20B	PUC2MM-20B		——	——	——	——	——	——	——	——	——	BKG0	PUC2PM	PUC2MM	BKG0	PUC2PM-20B	PUC2MM-20B	——	——	——	——	——	——	——	——	R022
R023	——	——	——	——	——	——	——	——	——	——	——	——	——	——	——	——	——	——	——	——	——	——	——	——	——	——	——	——	——	——	——	R023
R024	——	——	——	——	——	——	——	——	——	——	——	——	——	——	——	——	——	——	——	——	——	——	——	——	——	——	——	——	——	——	——	R024
R025	EC O157:H7	EC O157:H7	——	LM	LM	——	SA	SA	——	ST	ST	——	VP	VP	VP	——	EC O157:H7	EC O157:H7	——	LM	LM	——	SA	SA	——	ST	ST	——	VP	VP	VP	R025
R026	EC O157:H7	EC O157:H7	——	LM	LM	——	SA	SA	——	ST	ST	——	VP	VP	VP	——	EC O157:H7	EC O157:H7	——	LM	LM	——	SA	SA	——	ST	ST	——	VP	VP	VP	R026
R027	EC O157:H7	EC O157:H7	——	LM	LM	——	SA	SA	——	ST	ST	——	VP	VP	VP	——	EC O157:H7	EC O157:H7	——	LM	LM	——	SA	SA	——	ST	ST	——	VP	VP	VP	R027
R028	EC O157:H7	EC O157:H7	——	LM	LM	——	SA	SA	——	ST	ST	——	VP	VP	VP	——	EC O157:H7	EC O157:H7	——	LM	LM	——	SA	SA	——	ST	ST	——	VP	VP	VP	R028
R029	EC O157:H7	EC O157:H7	——	LM	LM	——	SA	SA	——	ST	——	——	VP	VP	VP	——	EC O157:H7	EC O157:H7	——	LM	LM	——	SA	SA	——	ST	——	——	VP	VP	VP	R029
R030	EC O157:H7	EC O157:H7	——	LM	LM	——	SA	SA	——	ST	——	——	VP	VP	VP	——	EC O157:H7	EC O157:H7	——	LM	LM	——	SA	SA	——	ST	——	——	VP	VP	VP	R030
R031	EC O157:H7	EC O157:H7	——	LM	LM	——	SA	SA	——	ST	——	——	VP	VP	VP	——	EC O157:H7	EC O157:H7	——	LM	LM	——	SA	SA	——	ST	——	——	VP	VP	VP	R031
R032	EC O157:H7	EC O157:H7	——	LM	LM	——	SA	SA	——	ST	——	——	VP	VP	VP	——	EC O157:H7	EC O157:H7	——	LM	LM	——	SA	SA	——	ST	——	——	VP	VP	VP	R032
R033	EC O157:H7	EC O157:H7	——	LM	LM	——	SA	——	——	ST	——	——	VP	VP	VP	——	EC O157:H7	EC O157:H7	——	LM	LM	——	SA	——	——	ST	——	——	VP	VP	VP	R033
R034	EC O157:H7	——	——	LM	LM	——	SA	——	——	ST	——	——	VP	VP	VP	——	EC O157:H7	——	——	LM	LM	——	SA	——	——	ST	——	——	VP	VP	VP	R034
R035	EC O157:H7	——	——	LM	——	——	SA	——	——	ST	——	——	VP	VP	VP	——	EC O157:H7	——	——	LM	——	——	SA	——	——	ST	——	——	VP	VP	VP	R035
R036	EC O157:H7	——	——	LM	——	——	SA	——	——	ST	——	——	VP	VP	VP	——	EC O157:H7	——	——	LM	——	——	SA	——	——	ST	——	——	VP	VP	VP	R036
R037	EC O157:H7	——	——	LM	——	——	SA	——	——	ST	——	——	VP	VP	VP	——	EC O157:H7	——	——	LM	——	——	SA	——	——	ST	——	——	VP	VP	VP	R037
R038	EC O157:H7	——	——	LM	——	——	SA	——	——	ST	——	——	VP	VP	VP	——	EC O157:H7	——	——	LM	——	——	SA	——	——	ST	——	——	VP	VP	VP	R038
R039	EC O157:H7	——	——	LM	——	——	SA	——	——	ST	——	——	VP	VP	——	——	EC O157:H7	——	——	LM	——	——	SA	——	——	ST	——	——	VP	VP	——	R039
R040	EC O157:H7	——	——	LM	——	——	SA	——	——	ST	——	——	VP	VP	——	——	EC O157:H7	——	——	LM	——	——	SA	——	——	ST	——	——	VP	VP	——	R040
R041	——	——	——	——	——	——	——	——	——	——	——	——	——	——	——	——	——	——	——	——	——	——	——	——	——	——	——	——	——	——	——	R041
R042	——	——	——	——	——	——	——	——	——	——	——	——	——	——	——	——	——	——	——	——	——	——	——	——	——	——	——	——	——	——	——	R042
R043	——	——	——	——	——	——	——	——	——	——	——	——	——	——	——	——	——	——	——	——	——	——	——	——	——	——	——	——	——	——	——	R043
R044	——	BKG0	PUC2PM	PUC2MM	PUC2PM-20B	PUC2MM-20B	——	——	——	——	——	——	——	——	——	——	——	BKG0	PUC2PM	PUC2MM	PUC2PM-20B	PUC2MM-20B		——	——	——	——	——	——	——	——	R044
R045	——	——	——	——	——	——	——	——	——	——	——	——	——	——	——	——	——	——	——	——	——	——	——	——	——	——	——	——	——	——	——	R045
R046	——	——	——	——	——	——	——	——	——	——	——	——	——	——	——	——	——	——	——	——	——	——	——	——	——	——	——	——	——	——	——	R046
R047	EC O157:H7	EC O157:H7	——	LM	LM	——	SA	SA	——	ST	ST	——	VP	VP	VP	——	EC O157:H7	EC O157:H7	——	LM	LM	——	SA	SA	——	ST	ST	——	VP	VP	VP	R047
R048	EC O157:H7	EC O157:H7	——	LM	LM	——	SA	SA	——	ST	ST	——	VP	VP	VP	——	EC O157:H7	EC O157:H7	——	LM	LM	——	SA	SA	——	ST	ST	——	VP	VP	VP	R048
R049	EC O157:H7	EC O157:H7	——	LM	LM	——	SA	SA	——	ST	ST	——	VP	VP	VP	——	EC O157:H7	EC O157:H7	——	LM	LM	——	SA	SA	——	ST	ST	——	VP	VP	VP	R049
R050	EC O157:H7	EC O157:H7	——	LM	LM	——	SA	SA	——	ST	ST	——	VP	VP	VP	——	EC O157:H7	EC O157:H7	——	LM	LM	——	SA	SA	——	ST	ST	——	VP	VP	VP	R050
R051	EC O157:H7	EC O157:H7	——	LM	LM	——	SA	SA	——	ST	——	——	VP	VP	VP	——	EC O157:H7	EC O157:H7	——	LM	LM	——	SA	SA	——	ST	——	——	VP	VP	VP	R051
R052	EC O157:H7	EC O157:H7	——	LM	LM	——	SA	SA	——	ST	——	——	VP	VP	VP	——	EC O157:H7	EC O157:H7	——	LM	LM	——	SA	SA	——	ST	——	——	VP	VP	VP	R052
R053	EC O157:H7	EC O157:H7	——	LM	LM	——	SA	SA	——	ST	——	——	VP	VP	VP	——	EC O157:H7	EC O157:H7	——	LM	LM	——	SA	SA	——	ST	——	——	VP	VP	VP	R053
R054	EC O157:H7	EC O157:H7	——	LM	LM	——	SA	SA	——	ST	——	——	VP	VP	VP	——	EC O157:H7	EC O157:H7	——	LM	LM	——	SA	SA	——	ST	——	——	VP	VP	VP	R054
R055	EC O157:H7	EC O157:H7	——	LM	LM	——	SA	——	——	ST	——	——	VP	VP	VP	——	EC O157:H7	EC O157:H7	——	LM	LM	——	SA	——	——	ST	——	——	VP	VP	VP	R055
R056	EC O157:H7	——	——	LM	LM	——	SA	——	——	ST	——	——	VP	VP	VP	——	EC O157:H7	——	——	LM	LM	——	SA	——	——	ST	——	——	VP	VP	VP	R056
R057	EC O157:H7	——	——	LM	——	——	SA	——	——	ST	——	——	VP	VP	VP	——	EC O157:H7	——	——	LM	——	——	SA	——	——	ST	——	——	VP	VP	VP	R057
R058	EC O157:H7	——	——	LM	——	——	SA	——	——	ST	——	——	VP	VP	VP	——	EC O157:H7	——	——	LM	——	——	SA	——	——	ST	——	——	VP	VP	VP	R058
R059	EC O157:H7	——	——	LM	——	——	SA	——	——	ST	——	——	VP	VP	VP	——	EC O157:H7	——	——	LM	——	——	SA	——	——	ST	——	——	VP	VP	VP	R059
R060	EC O157:H7	——	——	LM	——	——	SA	——	——	ST	——	——	VP	VP	VP	——	EC O157:H7	——	——	LM	——	——	SA	——	——	ST	——	——	VP	VP	VP	R060
R061	EC O157:H7	——	——	LM	——	——	SA	——	——	ST	——	——	VP	VP	——	——	EC O157:H7	——	——	LM	——	——	SA	——	——	ST	——	——	VP	VP	——	R061
R062	EC O157:H7	——	——	LM	——	——	SA	——	——	ST	——	——	VP	VP	——	——	EC O157:H7	——	——	LM	——	——	SA	——	——	ST	——	——	VP	VP	——	R062
R063	——	——	——	——	——	——	——	——	——	——	——	——	——	——	——	——	——	——	——	——	——	——	——	——	——	——	——	——	——	——	——	R063
R064	——	——	——	——	——	——	——	——	——	——	——	——	——	——	——	——	——	——	——	——	——	——	——	——	——	——	——	——	——	——	——	R064
R065	——	PUC2PM	PUC2MM	——	——	——	——	——	——	——	——	——	——	——	——	——	——	PUC2PM	PUC2MM	——	——	——	——	——	——	——	——	——	——	——	——	R065
R066	——	——	——	——	——	——	——	——	——	——	——	——	——	——	——	——	——	——	——	——	——	——	——	——	——	——	——	——	——	——	——	R066
R067	——	——	——	——	——	——	——	——	——	——	——	——	——	——	——	——	——	——	——	——	——	——	——	——	——	——	——	——	——	——	——	R067
R068	EC O157:H7	EC O157:H7	——	LM	LM	——	SA	SA	——	ST	ST	——	VP	VP	VP		EC O157:H7	EC O157:H7	——	LM	LM	——	SA	SA	——	ST	ST	——	VP	VP	VP	R068
R069	EC O157:H7	EC O157:H7	——	LM	LM	——	SA	SA	——	ST	ST	——	VP	VP	VP		EC O157:H7	EC O157:H7	——	LM	LM	——	SA	SA	——	ST	ST	——	VP	VP	VP	R069
R070	EC O157:H7	EC O157:H7	——	LM	LM	——	SA	SA	——	ST	ST	——	VP	VP	VP		EC O157:H7	EC O157:H7	——	LM	LM	——	SA	SA	——	ST	ST	——	VP	VP	VP	R070
R071	EC O157:H7	EC O157:H7	——	LM	LM	——	SA	SA	——	ST	ST	——	VP	VP	VP		EC O157:H7	EC O157:H7	——	LM	LM	——	SA	SA	——	ST	ST	——	VP	VP	VP	R071
R072	EC O157:H7	EC O157:H7	——	LM	LM	——	SA	SA	——	ST	——	——	VP	VP	VP		EC O157:H7	EC O157:H7	——	LM	LM	——	SA	SA	——	ST	——	——	VP	VP	VP	R072
R073	EC O157:H7	EC O157:H7	——	LM	LM	——	SA	SA	——	ST	——	——	VP	VP	VP		EC O157:H7	EC O157:H7	——	LM	LM	——	SA	SA	——	ST	——	——	VP	VP	VP	R073
R074	EC O157:H7	EC O157:H7	——	LM	LM	——	SA	SA	——	ST	——	——	VP	VP	VP		EC O157:H7	EC O157:H7	——	LM	LM	——	SA	SA	——	ST	——	——	VP	VP	VP	R074
R075	EC O157:H7	EC O157:H7	——	LM	LM	——	SA	SA	——	ST	——	——	VP	VP	VP		EC O157:H7	EC O157:H7	——	LM	LM	——	SA	SA	——	ST	——	——	VP	VP	VP	R075
R076	EC O157:H7	EC O157:H7	——	LM	LM	——	SA	——	——	ST	——	——	VP	VP	VP		EC O157:H7	EC O157:H7	——	LM	LM	——	SA	——	——	ST	——	——	VP	VP	VP	R076
R077	EC O157:H7	——	——	LM	LM	——	SA	——	——	ST	——	——	VP	VP	VP		EC O157:H7	——	——	LM	LM	——	SA	——	——	ST	——	——	VP	VP	VP	R077
R078	EC O157:H7	——	——	LM	——	——	SA	——	——	ST	——	——	VP	VP	VP		EC O157:H7	——	——	LM	——	——	SA	——	——	ST	——	——	VP	VP	VP	R078
R079	EC O157:H7	——	——	LM	——	——	SA	——	——	ST	——	——	VP	VP	VP		EC O157:H7	——	——	LM	——	——	SA	——	——	ST	——	——	VP	VP	VP	R079
R080	EC O157:H7	——	——	LM	——	——	SA	——	——	ST	——	——	VP	VP	VP		EC O157:H7	——	——	LM	——	——	SA	——	——	ST	——	——	VP	VP	VP	R080
R081	EC O157:H7	——	——	LM	——	——	SA	——	——	ST	——	——	VP	VP	VP		EC O157:H7	——	——	LM	——	——	SA	——	——	ST	——	——	VP	VP	VP	R081
R082	EC O157:H7	——	——	LM	——	——	SA	——	——	ST	——	——	VP	VP	——		EC O157:H7	——	——	LM	——	——	SA	——	——	ST	——	——	VP	VP	——	R082
R083	EC O157:H7	——	——	LM	——	——	SA	——	——	ST	——	——	VP	VP	——		EC O157:H7	——	——	LM	——	——	SA	——	——	ST	——	——	VP	VP	——	R083
R084	——	——	——	——	——	——	——	——	——	——	——	——	——	——	——	——	——	——	——	——	——	——	——	——	——	——	——	——	——	——	——	R084
R085	——	——	——	——	——	——	——	——	——	——	——	——	——	——	——	——	——	——	——	——	——	——	——	——	——	——	——	——	——	——	——	R085
R086	PUC2PM-20B	PUC2MM-20B	BKG0	PUC2PM	PUC2MM	——	——	——	——	——	——	——	——	——	——	——	——	PUC2PM-20B	PUC2MM-20B	BKG0	PUC2PM	PUC2MM	——	——	——	——	——	——	——	——	——	R086
R087	——	——	——	——	——	——	——	——	——	——	——	——	——	——	——	——	——	——	——	——	——	——	——	——	——	——	——	——	——	——	——	R087
R088	——	——	——	——	——	——	——	——	——	——	——	——	——	——	——	——	——	——	——	——	——	——	——	——	——	——	——	——	——	——	——	R088
R089	EC O157:H7	EC O157:H7	——	LM	LM	——	SA	SA	——	ST	ST	——	VP	VP	VP	——	EC O157:H7	EC O157:H7	——	LM	LM	——	SA	SA	——	ST	ST	——	VP	VP	VP	R089
R090	EC O157:H7	EC O157:H7	——	LM	LM	——	SA	SA	——	ST	ST	——	VP	VP	VP	——	EC O157:H7	EC O157:H7	——	LM	LM	——	SA	SA	——	ST	ST	——	VP	VP	VP	R090
R091	EC O157:H7	EC O157:H7	——	LM	LM	——	SA	SA	——	ST	ST	——	VP	VP	VP	——	EC O157:H7	EC O157:H7	——	LM	LM	——	SA	SA	——	ST	ST	——	VP	VP	VP	R091
R092	EC O157:H7	EC O157:H7	——	LM	LM	——	SA	SA	——	ST	ST	——	VP	VP	VP	——	EC O157:H7	EC O157:H7	——	LM	LM	——	SA	SA	——	ST	ST	——	VP	VP	VP	R092
R093	EC O157:H7	EC O157:H7	——	LM	LM	——	SA	SA	——	ST	——	——	VP	VP	VP	——	EC O157:H7	EC O157:H7	——	LM	LM	——	SA	SA	——	ST	——	——	VP	VP	VP	R093
R094	EC O157:H7	EC O157:H7	——	LM	LM	——	SA	SA	——	ST	——	——	VP	VP	VP	——	EC O157:H7	EC O157:H7	——	LM	LM	——	SA	SA	——	ST	——	——	VP	VP	VP	R094
R095	EC O157:H7	EC O157:H7	——	LM	LM	——	SA	SA	——	ST	——	——	VP	VP	VP	——	EC O157:H7	EC O157:H7	——	LM	LM	——	SA	SA	——	ST	——	——	VP	VP	VP	R095
R096	EC O157:H7	EC O157:H7	——	LM	LM	——	SA	SA	——	ST	——	——	VP	VP	VP	——	EC O157:H7	EC O157:H7	——	LM	LM	——	SA	SA	——	ST	——	——	VP	VP	VP	R096
R097	EC O157:H7	EC O157:H7	——	LM	LM	——	SA	——	——	ST	——	——	VP	VP	VP	——	EC O157:H7	EC O157:H7	——	LM	LM	——	SA	——	——	ST	——	——	VP	VP	VP	R097
R098	EC O157:H7	——	——	LM	LM	——	SA	——	——	ST	——	——	VP	VP	VP	——	EC O157:H7	——	——	LM	LM	——	SA	——	——	ST	——	——	VP	VP	VP	R098
R099	EC O157:H7	——	——	LM	——	——	SA	——	——	ST	——	——	VP	VP	VP	——	EC O157:H7	——	——	LM	——	——	SA	——	——	ST	——	——	VP	VP	VP	R099
R100	EC O157:H7	——	——	LM	——	——	SA	——	——	ST	——	——	VP	VP	VP	——	EC O157:H7	——	——	LM	——	——	SA	——	——	ST	——	——	VP	VP	VP	R100
R101	EC O157:H7	——	——	LM	——	——	SA	——	——	ST	——	——	VP	VP	VP	——	EC O157:H7	——	——	LM	——	——	SA	——	——	ST	——	——	VP	VP	VP	R101
R102	EC O157:H7	——	——	LM	——	——	SA	——	——	ST	——	——	VP	VP	VP	——	EC O157:H7	——	——	LM	——	——	SA	——	——	ST	——	——	VP	VP	VP	R102
R103	EC O157:H7	——	——	LM	——	——	SA	——	——	ST	——	——	VP	VP	——	——	EC O157:H7	——	——	LM	——	——	SA	——	——	ST	——	——	VP	VP	——	R103
R104	EC O157:H7	——	——	LM	——	——	SA	——	——	ST	——	——	VP	VP	——	——	EC O157:H7	——	——	LM	——	——	SA	——	——	ST	——	——	VP	VP	——	R104
R105	——	——	——	——	——	——	——	——	——	——	——	——	——	——	——	——	——	——	——	——	——	——	——	——	——	——	——	——	——	——	——	R105
R106	——	——	——	——	——	——	——	——	——	——	——	——	——	——	——	——	——	——	——	——	——	——	——	——	——	——	——	——	——	——	——	R106
R107	——	PUC2PM-20B	PUC2MM-20B	——	——	——	——	——	——	——	——	——	——	——	——	——	——	PUC2PM-20B	PUC2MM-20B	——	——	——	——	——	——	——	——	——	——	——	——	R107
R108	——	——	——	——	——	——	——	——	——	——	——	——	——	——	——	——	——	——	——		——	——	——	——	——	——	——	——	——	——	——	R108
R109	——	——	——	——	——	——	——	——	——	——	——	——	——	——	——	——	——	——	——	——	——	——	——	——	——	——	——	——	——	——	——	R109
R110	EC O157:H7	EC O157:H7	——	LM	LM	——	SA	SA	——	ST	ST	——	VP	VP	VP	——	EC O157:H7	EC O157:H7	——	LM	LM	——	SA	SA	——	ST	ST	——	VP	VP	VP	R110
R111	EC O157:H7	EC O157:H7	——	LM	LM	——	SA	SA	——	ST	ST	——	VP	VP	VP	——	EC O157:H7	EC O157:H7	——	LM	LM	——	SA	SA	——	ST	ST	——	VP	VP	VP	R111
R112	EC O157:H7	EC O157:H7	——	LM	LM	——	SA	SA	——	ST	ST	——	VP	VP	VP	——	EC O157:H7	EC O157:H7	——	LM	LM	——	SA	SA	——	ST	ST	——	VP	VP	VP	R112
R113	EC O157:H7	EC O157:H7	——	LM	LM	——	SA	SA	——	ST	ST	——	VP	VP	VP	——	EC O157:H7	EC O157:H7	——	LM	LM	——	SA	SA	——	ST	ST	——	VP	VP	VP	R113
R114	EC O157:H7	EC O157:H7	——	LM	LM	——	SA	SA	——	ST	——	——	VP	VP	VP	——	EC O157:H7	EC O157:H7	——	LM	LM	——	SA	SA	——	ST	——	——	VP	VP	VP	R114
R115	EC O157:H7	EC O157:H7	——	LM	LM	——	SA	SA	——	ST	——	——	VP	VP	VP	——	EC O157:H7	EC O157:H7	——	LM	LM	——	SA	SA	——	ST	——	——	VP	VP	VP	R115
R116	EC O157:H7	EC O157:H7	——	LM	LM	——	SA	SA	——	ST	——	——	VP	VP	VP	——	EC O157:H7	EC O157:H7	——	LM	LM	——	SA	SA	——	ST	——	——	VP	VP	VP	R116
R117	EC O157:H7	EC O157:H7	——	LM	LM	——	SA	SA	——	ST	——	——	VP	VP	VP	——	EC O157:H7	EC O157:H7	——	LM	LM	——	SA	SA	——	ST	——	——	VP	VP	VP	R117
R118	EC O157:H7	EC O157:H7	——	LM	LM	——	SA	——	——	ST	——	——	VP	VP	VP	——	EC O157:H7	EC O157:H7	——	LM	LM	——	SA	——	——	ST	——	——	VP	VP	VP	R118
R119	EC O157:H7	——	——	LM	LM	——	SA	——	——	ST	——	——	VP	VP	VP	——	EC O157:H7	——	——	LM	LM	——	SA	——	——	ST	——	——	VP	VP	VP	R119
R120	EC O157:H7	——	——	LM	——	——	SA	——	——	ST	——	——	VP	VP	VP	——	EC O157:H7	——	——	LM	——	——	SA	——	——	ST	——	——	VP	VP	VP	R120
R121	EC O157:H7	——	——	LM	——	——	SA	——	——	ST	——	——	VP	VP	VP	——	EC O157:H7	——	——	LM	——	——	SA	——	——	ST	——	——	VP	VP	VP	R121
R122	EC O157:H7	——	——	LM	——	——	SA	——	——	ST	——	——	VP	VP	VP	——	EC O157:H7	——	——	LM	——	——	SA	——	——	ST	——	——	VP	VP	VP	R122
R123	EC O157:H7	——	——	LM	——	——	SA	——	——	ST	——	——	VP	VP	VP	——	EC O157:H7	——	——	LM	——	——	SA	——	——	ST	——	——	VP	VP	VP	R123
R124	EC O157:H7	——	——	LM	——	——	SA	——	——	ST	——	——	VP	VP	——	——	EC O157:H7	——	——	LM	——	——	SA	——	——	ST	——	——	VP	VP	——	R124
R125	EC O157:H7	——	——	LM	——	——	SA	——	——	ST	——	——	VP	VP	——	——	EC O157:H7	——	——	LM	——	——	SA	——	——	ST	——	——	VP	VP	——	R125
R126	——	——	——	——	——	——	——	——	——	——	——	——	——	——	——	——	——	——	——	——	——	——	——	——	——	——	——	——	——	——	——	R126
R127	——	——	——	——	——	——	——	——	——	——	——	——	——	——	——	——	——	——	——	——	——	——	——	——	——	——	——	——	——	——	——	R127
R128	——	——	——	——	——	——	——	——	——	——	——	——	——	——	——	——	——	——	——	——	——	——	——	——	——	——	——	——	——	——	——	R128
*EC=E. coli O157:H7; LM= L. monocytogenes;SA= S. aureus; ST= S. Typhimurium; VP= V. parahaemolyticus; —— No prob
